# Supplementary material for: A randomized feasibility pilot-study of intravenous and subcutaneous administration of ketamine to prevent postpartum depression after planned cesarean delivery under neuraxial anesthesia
Source: BMC Pregnancy Childbirth. 2022 Oct 21;22:786. doi: 10.1186/s12884-022-05118-8 (PMC9587550; doi:10.1186/s12884-022-05118-8)
Supplement: Supplementary file 1 — Additional file 1. [file 12884_2022_5118_MOESM1_ESM.xlsx]

## Sheet: Baseline Characteristics
	Column1	SC group (n = 8)	IV group (n = 8)	Placebo (n = 7)	p-value						Age (years)	Height (m)	Weight (kg)	BMI (kg/m2)	Gestational age (weeks)	Anxiety (GAD-7)	Depression (EPDS)	Psychosocial stress (ANRQ)
	Age (years)	32.6 (0.95)	30.1 (4.30)	33 (6.53)
	Height (m)	1.64 (0.05)	1.62 (0.048)	1.63 (0.029)
	Weight (kg)	111.1 (34.9)	94.4 (12.4)	86.4 (18.96)						SC group
	BMI (kg/m2)	41.1 (12.0)	36.0 (6.06)	32.8 (7.84)						1
	Gestational age (weeks)	38.7 (1.11)	38.0 (1.11)	37.5 (0.76)						4	33.0384	1.575	98.9	39.869	39.4	0	8	6
	ASA									8	33.1644	1.6	126.1	49.2578	39.1	0	0	13
	ASA II	5 (62.5)	7 (87.5)	6 (85.7)						10	33.9534	1.6	72.6	28.3594	40.1	3	1	11
	ASA III	3 (37.5)	1 (12.5)	1 (14.3)						13	33.4027	1.7	168.2	58.2007	38	21	19	47
	Ethnicity									16	31.9288	1.702	97	33.4852	39.4	4	7	9
	Caucasian	5 (62.5)	6 (75)	5 (71.4)						22	31.011	1.651	110.67	40.6009	37	4	8	7
	African American	3 (37.5)	2 (25)	1 (14.3)						23	32.0548	1.651	147.4	54.0758	37.3	0	0	12
	Hispanic	0 (0)	0 (0)	1 (14.3)						25	32.3014	1.65	67.8	24.9036	39.1	17	7	31
	Insurance status
	Insured	5 (62.5)	6 (75)	4 (57.1)
	Uninsured	3 (37.5)	2 (25)	3 (37.5)
	Pre-operative screening											Height (m)	Weight (kg)	BMI (kg/m2)	Gestational age (weeks)	Anxiety (GAD-7)	Depression (EPDS)	Psychosocial stress (ANRQ)
	Anxiety (GAD-7)	6.13 (8.20)	6.25 (5.55)	7.29 (2.93)						IV group
	Depression (EPDS)	6.25 (6.27)	5 (4.78)	8.29 (4.72)						3	30.0685	1.65	91	33.4252	37	1	3	9
	Psychosocial stress (ANRQ)	17 (14.4)	14.9 (9.25)	26.3 (13.0)						6	23.926	1.6	90.8	35.4688	39	17	14	29
	Psychiatric history									7	32.9014	1.65	97.5	35.8127	39	6	3	7
	Any psychiatric history	2 (25)	1 (12.5)	7 (100)						11	35.189	1.549	121.1	50.4709	37	8	6	27
	PPD	2 (25.0)	0 (0)	2 (28.6)						17	30.7726	1.575	82.6	33.2981	39.3	6	3	8
	MDD	1 (12.5)	0 (0)	3 (42.9)						18	29.8712	1.63	81.6	30.7125	39	1	0	10
	Anxiety	2 (25.0)	2 (25.0)	6 (85.7)						20	34.1123	1.702	98.2	33.8994	37	1	1	8
	Mood Disorder	0 (0)	0 (0)	2 (28.6)						21	23.7014	1.622	92.5	35.1593	37	10	10	21
	Personality Disorder	0 (0)	0 (0)	0 (0)
	Psychotic Disorder	0 (0)	0 (0)	0 (0)
	Premenstrual Syndrome	0 (0)	0 (0)	0 (0)
	Premenstrual Dysmorphic Disorder	0 (0)	0 (0)	0 (0)
	Panic Disorder	0 (0)	1 (12.5)	0 (0)
	Bipolar Affective Disorder	0 (0)	0 (0)	1 (14.3)						Placebo		Height (m)	Weight (kg)	BMI (kg/m2)	Gestational age (weeks)	Anxiety (GAD-7)	Depression (EPDS)	Psychosocial stress (ANRQ)
	Obsessive Compulsive Disorder	0 (0)	0 (0)	1 (14.3)						2	32.8959	1.63	86	32.3685	37	4	1	45
										9	25.4795	1.65	72.9	26.7769	37	7	12	10
										12	37.2959	1.6	128.4	50.1562	37.3	8	8	14
										14	36.9288	1.651	79.4	29.1291	39	11	14	32
										15	22.3041	1.626	79.6	30.1073	37	10	10	34
										19	37.6082	1.575	76.5	30.839	37.3	8	10	16
										24	38.4849	1.65	82.3	30.2296	38.1	3	3	33
											33.00/6.53	1.63/0.029	86.44/18.96	32.80/7.84	37.53/0.76	7.29/2.93	8.29/4.72	26.29/12.97
											33.0384			39.869	39.4	0	8	6
											33.1644			49.2578	39.1	0	0	13
											33.9534			28.3594	40.1	3	1	11
											33.4027			58.2007	38	21	19	47
											31.9288			33.4852	39.4	4	7	9
											31.011			40.6009	37	4	8	7
											32.0548			54.0758	37.3	0	0	12
											32.3014			24.9036	39.1	17	7	31
											30.0685			33.4252	37	1	3	9
											23.926			35.4688	39	17	14	29
											32.9014			35.8127	39	6	3	7
											35.189			50.4709	37	8	6	27
											30.7726			33.2981	39.3	6	3	8
											29.8712			30.7125	39	1	0	10
											34.1123			33.8994	37	1	1	8
											23.7014			35.1593	37	10	10	21
											32.8959			32.3685	37	4	1	45
											25.4795			26.7769	37	7	12	10
											37.2959			50.1562	37.3	8	8	14
											36.9288			29.1291	39	11	14	32
											22.3041			30.1073	37	10	10	34
											37.6082			30.839	37.3	8	10	16
											38.4849			30.2296	38.1	3	3	33
										Total	732.395			846.606	876.4	150	148	439
										Population Mean	31.8432			36.8089	38.1043	6.52174	6.43478	19.087
										SD	4.42706			9.29699	1.08018	5.81432	5.26417	12.8024
	BJH Data 2020
	Total deliveries	3594
	Total C-Section Rate	0.285198
	Pain Management
	None	338 (9.4%)
	Local	13 (0.4%)
	IV Narcotic	0 (0%)
	Epidural	2298 (63.9%)
	Spinal	342 (9.5%)
	CSE	531 (14.8%)
	General	72 2.0%)
	MAC	0 (0%)
	Psychiatric morbidity									Column1	SC group (n = 8)	IV group (n = 8)	Placebo (n = 7)	p-value
	Anxiety	321 (8.9%)								Age (years)	32.6 (0.95)	30.1 (4.30)	33 (6.53)	0.39
	Depression	442 (12.3%)								Height (m)	1.64 (0.05)	1.62 (0.048)	1.63 (0.029)	0.65
	Psych diagnosis	225 (6.3%)								Weight (kg)	111.1 (34.9)	94.4 (12.4)	86.4 (18.96)	0.16
	Maternal Race*	2365*								BMI (kg/m2)	41.1 (12.0)	36.0 (6.06)	32.8 (7.84)	0.22
	Black or African American	1184 (50.1%)								Gestational age (weeks)	38.7 (1.11)	38.0 (1.11)	37.5 (0.76)	0.12
	White	1109 (46.9%)								ASA				0.68
	Other	72 (3.0%)								ASA II	5 (62.5)	7 (87.5)	6 (85.7)
	*data taken from first 8 months of 2021									ASA III	3 (37.5)	1 (12.5)	1 (14.3)
										Ethnicity				0.86
										Caucasian	5 (62.5)	6 (75)	5 (71.4)
										African American	3 (37.5)	2 (25)	1 (14.3)
										Hispanic	0 (0)	0 (0)	1 (14.3)
										Insurance status				0.75
										Insured	5 (62.5)	6 (75)	4 (57.1)
										Uninsured	3 (37.5)	2 (25)	3 (37.5)
										Pre-operative screening
										Anxiety (GAD-7)	6.13 (8.20)	6.25 (5.55)	7.29 (2.93)	0.92
										Depression (EPDS)	6.25 (6.27)	5 (4.78)	8.29 (4.72)	0.5
										Psychosocial stress (ANRQ)	17 (14.4)	14.9 (9.25)	26.3 (13.0)	0.2
										Psychiatric history
										Any psychiatric history	2 (25)	1 (12.5)	7 (100)	0.05
										PPD	2 (25.0)	0 (0)	2 (28.6)	0.78
										MDD	1 (12.5)	0 (0)	3 (42.9)	0.36
										Anxiety	2 (25.0)	2 (25.0)	6 (85.7)	0.03
										Mood Disorder	0 (0)	0 (0)	2 (28.6)	-
										Personality Disorder	0 (0)	0 (0)	0 (0)	-
										Psychotic Disorder	0 (0)	0 (0)	0 (0)	-
										Premenstrual Syndrome	0 (0)	0 (0)	0 (0)	-
										Premenstrual Dysmorphic Disorder	0 (0)	0 (0)	0 (0)	-
										Panic Disorder	0 (0)	1 (12.5)	0 (0)	-
										Bipolar Affective Disorder	0 (0)	0 (0)	1 (14.3)	-
										Obsessive Compulsive Disorder	0 (0)	0 (0)	1 (14.3)	-

## Sheet: EPDS
	Participant	Baseline	EPDS Day 1	EPDS Day 2	EPDS Day 21	EPDS Day 42	Total postpartum EPDS	Mean postpartum EPDS
	SC Group
	1
	4	8	3	8	0	0	11	2.75		06:00:00
	8	0	0	0	0	0	0	0
	10	1	2	3	1	2	8	2
	13	19	18	20			38	19
	16	7	8	7			15	7.5
	22	8	2	3	8	2	15	3.75
	23	0	0	0	0	0	0	0
	25	7	5	4	8	16	33	8.25
	Total	50						43.25
	Mean	6.25						5.40625
	Participant		EPDS Day 1	EPDS Day 2	EPDS Day 21	EPDS Day 42	Total postpartum EPDS	Mean postpartum EPDS
	IV Group
	3	3	5	3	3	1	12	3
	6	14	9	8	7	12	36	9
	7	3	3	10	1	0	14	3.5
	11	6	12	9	3	7	31	7.75
	17	3	1	1	2	1	5	1.25
	18	0	2	0	20	6	28	7
	20	1	1	0	0	0	1	0.25
	21	10	1	12			13	6.5
								38.25
								4.78125
	Participant		EPDS Day 1	EPDS Day 2	EPDS Day 21	EPDS Day 42	Total postpartum EPDS	Mean postpartum EPDS
	Placebo group
	2	1	1	0	0		1	0.333333
	9	12	13	12	13	17	55	13.75
	12	8	9	8	8	7	32	8
	14	14	10	10	7	8	35	8.75
	15	10	12	17			29	14.5
	19	10		12			12	12
	24	3	0	0	4	7	11	2.75
								60.0833
								8.58333
	Column1	Column2	Column3	Column4	Column5
		SC Group	IV Group	Placebo	p-value
	Depressive symptoms
	Postpartum EPDS > 12 Prevalence, n (%)		4 (50)	3 (42.9)
	Mean postpartum EPDS		4.8	8.58333
	Anxious symptoms
	PP GAD7 > 10, n (%)	2 (0.25)	3 (37.5)	2 (28.6)
	Mean postpartum GAD-7	5.21875	3.94	5.96429

## Sheet: GAD7
	GAD7	Baseline	D1	D2	D21	D42	Total	Mean
	SC group
	1
	4	0	0	0	0	0	0	0
	8	0	1	0	0	0	1	0.25
	10	3	3	3	2	1	9	2.25
	13	21	21	21				21
	16	4	4	3			7	3.5
	22	4	1	1	3	3	8	2
	23	0	0	0	0	0	0	0
	25	17	15	10	9	17	51	12.75
		49	45	38	14	21		41.75
		6.125	5.625	4.75	2.33333	3.5		5.21875
	IV group
	3	1	2	1	3	0	6	1.5
	6	17	6	3	4	3	16	4
	7	6	4	4	3	2	13	3.25
	11	8	12	15	1	9	37	9.25
	17	6	3	3	2	1	9	2.25
	18	1	0	0	19	4	23	5.75
	20	1	0	0	0	0	0	0
	21	10	1	10			11	5.5
		50	28	36	32	19		31.5
		6.25	3.5	4.5	4.57143	2.71429		3.9375
	Placebo
	2	4	0	0	0		0	0
	9	7	7	7	8	6	28	7
	12	8	8	7	7	6	28	7
	14	11	5	8	4	4	21	5.25
	15	10	8	13			21	10.5
	19	8		7			7	7
	24	3	3	0	10	7	20	5
		51	31	42	29	23		41.75
		7.28571	5.16667	6	5.8	5.75		5.96429

## Sheet: Adverse Effects
	Self reported adverse effects
	Self-reported adverse effects	SC group (n = 8)	IV Group (n = 8)	Placebo (n = 7)	p-value
		n (%)	n (%)	n (%)
	AE Y/N
		6 (75.0)	6 (75.0)	7 (100)	0.78
	Nausea
	Mild	2 (25.0)	1 (12.5)	0 (0)
	Moderate	0 (0)	3 (37.5)	2 (28.6)	0.53
	Severe	0 (0)	0 (0)	0 (0)
	Vomiting
	Mild	2 (25.0)	0 (0)	0 (0)
	Moderate	1 (12.5)	1 (12.5)	1 (14.3)	0.41
	Severe	0 (0)	0 (0)	0 (0)
	Shivering
	Mild	1 (12.5)	0 (0)	6 (85.7)
	Moderate	1 (12.5)	0 (0)	0 (0)	0.01**
	Severe	0 (0)	0 (0)	0 (0)
	Sedation
	Mild	1 (12.5)	2 (25.0)	1 (14.3)
	Moderate	0 (0)	1 (12.5)	2 (28.6)	0.38
	Severe	0 (0)	0 (0)	0 (0)
	Blurred vision
	Mild	1 (12.5)	3 (37.5)	1 (14.3)
	Moderate	0 (0)	0 (0)	0 (0)	0.41
	Severe	0 (0)	0 (0)	0 (0)
	Diplopia
	Mild	0 (0)	1 (12.5)	1 (14.3)
	Moderate	0 (0)	0 (0)	0 (0)	0.99**
	Severe	0 (0)	0 (0)	0 (0)
	Dizziness
	Mild	1 (12.5)	3 (37.5)	1 (14.3)
	Moderate	0 (0)	0 (0)	0 (0)	0.41
	Severe	0 (0)	0 (0)	0 (0)
	Anxiety
	Mild	0 (0)	1 (12.5)	2 (28.6)
	Moderate	0 (0)	0 (0)	1 (14.3)	0.23**
	Severe	0 (0)	0 (0)	0 (0)
	Pruritus
	Mild	4 (50.0)	0 (0)	1 (14.3)
	Moderate	0 (0)	2 (25.0)	1 (14.3)	0.53
	Severe	0 (0)	0 (0)	0 (0)
	Euphoria, Amnesia, Hallucinations, Nystagmus
		0 (0)	0 (0)	0 (0)
	Hemodynamic Adverse Effects
		n (%)	n (%)	n (%)
	Hemodynamic AE overall
		3 (37.5)	3 (37.5)	2 (28.6)	0.92
	Systolic Blood pressure
	< 80 mmHg	2 (25.0)	1 (12.5)	1 (14.3)	0.78
	> 170 mmHg	0 (0)	1 (12.5)	1 (14.3)	0.68
	Heart Rate
	< 40 bpm	0 (0)	2 (25.0)	0 (0)	0.7
	> 120 bpm	1 (12.5)	1 (12.5)	0 (0)	0.99

## Sheet: Surgical Site Pain NRS
	SC group	max_pn	pain_2hr	pain_6hr	pain_24hr	pain_48hr	pain_D21	pain_D42
	1
	4	1	0	4	1	1	0	0
	8	8	0	7	2	1	0	0
	10				6	6	5	0
	13		4	7	8	8
	16	1	0	2	0	2
	22	11	8	7	9	8	8	0
	23	1	0	2		3	4	0
	25	8	3	4	6	5	3	2
	Total	30	15	33	32	34	20	2
	Mean	5	2.14286	4.71429	4.57143	4.25	3.33333	0.333333
	IV group
	3	1	3	3	3	5	3	0
	6	1	4	4	2	2	0	0
	7	5	2	3	3	0	0	0
	11	1	0	3	1	0	0	0
	17	1	1	0	2	3	1	1
	18	1	4	1	0	5	3	1
	20	1	0	0	3	3	0	0
	21	1	6	1		7	0
	Total	12	20	15	14	25	7	2
	Mean	1.5	2.5	1.875	2	3.125	0.875	0.285714
	Placebo
	2	5	8		3	0	0
	9	5	2	1	2	5	1	0
	12	1	0		0	0	0
	14	1	0	1	2	2	3	0
	15	5	1	3	4	4
	19	1	9			7
	24	3	0	7	7	6	1	2
	Total	21	20	12	18	24	5	2
	Mean	3	2.85714	3	3	3.42857	1	0.666667

## Sheet: Postoperative MME consumption
		Participant	48 MME			SC Group	IV Group	Placebo	p-value
	SC group				48h MME*	68.4	67	88.6
		4	7.5
		8	37.5
		10	91.8
		13	135
		16	0
		22	135.8
		23	0.8
		25	139
		Total	547.4
		Mean	68.425
		SD		63.7206
	IV group
		3	100.7
		6	37.5
		7	75
		11	75
		17	75
		18	82.5
		20	52.5
		21	37.5
		Total	535.7
		Mean	66.9625
		SD	22.4203
	Placebo
		2	78.2
		9	61.6
		12	45
		14	90
		15	90
		19	157.74
		24	97.5
		Total	620.04
		Mean	88.5771
		SD	35.594

## Sheet: CT.gov
		Control	SC	IVI
	The Incidence of PPD, as Defined as EPDS Greater Than 10 Out of 30 (%)	57	25	63
	Percentage of Eligible Patients Consenting to Participation	Twenty-five (20.7%) out of 121 women who were approached consented to participation.
	Percentage of Patients With a Complete Dataset:	43	50	88
	Number of Patients in Study Arms Experiencing One or More Severe Side Effects:	0	0	0
	Dose of intraoperative Opiate Analgesics Administered (mg morphine equivalents)
	Dose of Ketorolac Administered (mg)	30	30	30
	Incidence of Intraoperative Hypotension of a Systolic BP of Less Than 90v(%)	25	12.5	14.3
	Maximum Intraoperative Pain (mean Numerical Rating Score)	3	5	1.5
	Incidence and severity (mild, moderate or severe) of nausea, vomiting,...	See table below
	Plasma Concentrations of Ketamine	Analysis not performed as yet due to budgetary constraints
	Total Opiate Consumption in Milligram Morphine Equivalents	88.6	68.4	67
	Surgical Site Pain: Numerical Rating Scale (NRS 0-10)
	2 hours postoperatively	2.85714	2.14286	2.5
	6 hours postoperatively	3	4.71429	1.875
	24 hours postoperatively	3	4.57143	2
	48 hours postoperatively	3.42857	4.25	3.125
	21 days postoperatively	1	3.33333	0.875
	42 days postoperatively	0.666667	0.333333	0.285714
	Mean Edinburgh Postpartum Depression Scale (0 - 30, a Higher Score Represents Greater Depressive Symptomatology)	8.58333	5.40625	0.0357143
	Apgar Scores	I don't have these results
	Admission to NICU	0	0	0
	Breastfeeding Success (%)	42.857	75	62.5
	Incidence of Intraoperative Hypertension of a Systolic BP Greater Than 140 mmHg (%)	14.3	0	12.5
	Incidence of Intraoperative Bradycardia of Less Than 40 Bpm	0 (0)	0 (0)	2 (25.0)
	Incidence of Intraoperative Tachycardia of Greater Than 110 Bpm	0 (0)	1 (12.5)	1 (12.5)
	Incidence of Anxiety on the Generalized Anxiety Disorder- 7 Item scaleGAD-7
	Day of surgery	7.28571	6.125	6.25
	24 hours postoperatively	5.16667	5.625	3.5
	48 hours postoperatively	6	4.75	4.5
	21 days postoperatively	5.8	2.33333	4.57143
	42 days postoperatively	5.75	3.5	2.71429
	Self-reported adverse effects	SC group (n = 8)	IV Group (n = 8)	Placebo (n = 7)
		n (%)	n (%)	n (%)
	AE Y/N
		6 (75.0)	6 (75.0)	7 (100)
	Nausea
	Mild	2 (25.0)	1 (12.5)	0 (0)
	Moderate	0 (0)	3 (37.5)	2 (28.6)
	Severe	0 (0)	0 (0)	0 (0)
	Vomiting
	Mild	2 (25.0)	0 (0)	0 (0)
	Moderate	1 (12.5)	1 (12.5)	1 (14.3)
	Severe	0 (0)	0 (0)	0 (0)
	Shivering
	Mild	1 (12.5)	0 (0)	6 (85.7)
	Moderate	1 (12.5)	0 (0)	0 (0)
	Severe	0 (0)	0 (0)	0 (0)
	Sedation
	Mild	1 (12.5)	2 (25.0)	1 (14.3)
	Moderate	0 (0)	1 (12.5)	2 (28.6)
	Severe	0 (0)	0 (0)	0 (0)
	Blurred vision
	Mild	1 (12.5)	3 (37.5)	1 (14.3)
	Moderate	0 (0)	0 (0)	0 (0)
	Severe	0 (0)	0 (0)	0 (0)
	Diplopia
	Mild	0 (0)	1 (12.5)	1 (14.3)
	Moderate	0 (0)	0 (0)	0 (0)
	Severe	0 (0)	0 (0)	0 (0)
	Dizziness
	Mild	1 (12.5)	3 (37.5)	1 (14.3)
	Moderate	0 (0)	0 (0)	0 (0)
	Severe	0 (0)	0 (0)	0 (0)
	Anxiety
	Mild	0 (0)	1 (12.5)	2 (28.6)
	Moderate	0 (0)	0 (0)	1 (14.3)
	Severe	0 (0)	0 (0)	0 (0)
	Pruritus
	Mild	4 (50.0)	0 (0)	1 (14.3)
	Moderate	0 (0)	2 (25.0)	1 (14.3)
	Severe	0 (0)	0 (0)	0 (0)
	Euphoria, Amnesia, Hallucinations, Nystagmus
		0 (0)	0 (0)	0 (0)
